# Supplementary material for: Mitochondrial Ribosome Dysfunction in Human Alveolar Type II Cells in Emphysema
Source: Biomedicines. 2022 Jun 24;10(7):1497. doi: 10.3390/biomedicines10071497 (PMC9313339; doi:10.3390/biomedicines10071497)
Supplement: Supplementary file 1 [file biomedicines-10-01497-s001.zip]

Archive with 2 entries (2 files):
- biomedicines-1481371- proof done-sup/biomedicines-1481371- proof done-sup.pdf
- biomedicines-1481371- proof done-sup/biomedicines-1481371- proof done-sup-1.pdf
